# Supplementary material for: The quality of paediatric asthma guidelines: evidence underpinning diagnostic test recommendations from a meta-epidemiological study
Source: Fam Pract. 2023 May 17;41(4):460–9. doi: 10.1093/fampra/cmad052 (PMC11324322; doi:10.1093/fampra/cmad052)
Supplement: cmad052_suppl_Supplementary_Material [file cmad052_suppl_supplementary_material.zip]

Archive with 2 entries (2 files):
- cmad052_suppl_Supplementary_File2.docx
- cmad052_suppl_Supplementary_File1.docx
